# Supplementary material for: Role of Quinoa (Chenopodium quinoa Willd) and Chickpea (Cicer arietinum L.) Ratio in Physicochemical Stability and Microbiological Quality of Fermented Plant-Based Beverages during Storage
Source: Foods. 2024 Aug 4;13(15):2462. doi: 10.3390/foods13152462 (PMC11312257; doi:10.3390/foods13152462)
Supplement: Supplementary file 1 [file foods-13-02462-s001.zip]

Archive with 1 entries (1 files):
- foods-3127141-supplementary.pdf
